# Supplementary material for: ﻿A new eyeless species of Nereis (Annelida, Nereididae) from deep-sea sediments of the northern South China Sea
Source: Zookeys. 2022 Dec 5;1134:23–37. doi: 10.3897/zookeys.1134.94198 (PMC9836637; doi:10.3897/zookeys.1134.94198)
Supplement: XML Treatment for Nereis [file zookeys.1134.94198-treatment1.xml]

<!DOCTYPE tp:taxon-treatment
  PUBLIC "-//TaxonX//DTD Taxonomic Treatment Publishing DTD v0 20100105//EN" "tax-treatment-NSO.dtd">
<tp:taxon-treatment xmlns:tp="http://www.plazi.org/taxpub"><tp:treatment-meta><kwd-group><label>Taxon classification</label><kwd>
                  <named-content content-type="kingdom">Animalia</named-content>
                </kwd><kwd>
                  <named-content content-type="order">Phyllodocida</named-content>
                </kwd><kwd>
                  <named-content content-type="family">Nereididae</named-content>
                </kwd></kwd-group><mixed-citation publication-type="journal"><person-group><name><surname>Lin</surname><given-names>Jun-Hui</given-names></name><name><surname>Huang</surname><given-names>Ya-Qin</given-names></name><name><surname>Liang</surname><given-names>Qian-Yong</given-names></name><name><surname>He</surname><given-names>Xue-Bao</given-names></name></person-group><article-title>﻿A new eyeless species of <italic><tp:taxon-name><tp:taxon-name-part taxon-name-part-type="genus" reg="Nereis">Nereis</tp:taxon-name-part></tp:taxon-name></italic> (<tp:taxon-name><tp:taxon-name-part taxon-name-part-type="phylum">Annelida</tp:taxon-name-part></tp:taxon-name>, <tp:taxon-name><tp:taxon-name-part taxon-name-part-type="family">Nereididae</tp:taxon-name-part></tp:taxon-name>) from deep-sea sediments of the northern South China Sea</article-title><source>Zookeys</source><day>05</day><month>12</month><year>2022</year><volume>1134</volume><fpage>23</fpage><lpage>37</lpage><pub-id pub-id-type="doi">10.3897/zookeys.1134.94198</pub-id></mixed-citation></tp:treatment-meta><tp:nomenclature><label>﻿Genus</label><tp:taxon-name>
                <object-id xmlns:xlink="http://www.w3.org/1999/xlink" content-type="arpha" xlink:type="simple">47F4D53C-76ED-57F1-A9A2-2716A3AA2FD4</object-id>
                <tp:taxon-name-part taxon-name-part-type="genus" reg="Nereis">Nereis</tp:taxon-name-part>
              </tp:taxon-name><tp:taxon-authority>Linnaeus, 1758</tp:taxon-authority></tp:nomenclature><tp:treatment-sec sec-type="type species" id="SECID0EIEAE"><title>Type species.</title><p><italic><tp:taxon-name><tp:taxon-name-part taxon-name-part-type="genus" reg="Nereis">Nereis</tp:taxon-name-part><tp:taxon-name-part taxon-name-part-type="species" reg="pelagica">pelagica</tp:taxon-name-part></tp:taxon-name></italic> Linnaeus, 1758.</p></tp:treatment-sec><tp:treatment-sec sec-type="Generic diagnosis" id="SECID0EZEAE"><title>Generic diagnosis</title><p><bold>(after <xref ref-type="bibr" rid="B3">Bakken and Wilson 2005</xref>; <xref ref-type="bibr" rid="B4">Bakken et al. 2018</xref>).</bold> Prostomium with entire anterior margin, one pair of antennae, one pair of biarticulated palps with conical palpostyles. Peristomium apodous, greater than length of chaetiger 1, with four pairs of tentacular cirri. Eyes present or absent. Conical paragnaths present on both maxillary and oral ring of pharynx. Notopodial dorsal ligule similar in size in anterior and posterior chaetigers or markedly reduced on posterior chaetigers. Notopodial prechaetal lobe present or absent, smaller than notopodial dorsal ligule on anterior chaetigers, usually reduced or absent posteriorly. Dorsal cirrus basally attached to notopodial dorsal ligule throughout all chaetigers, lacking basal cirrophore. Notoaciculae absent from chaetigers 1 and 2. Notochaetae: homogomph spinigers, homogomph falcigers present. Neurochaetae, dorsal fascicle: homogomph spinigers present, heterogomph falcigers on anterior chaetigers present or absent, on posterior chaetigers present. Neurochaetae, ventral fascicle: heterogomph spinigers present or absent, heterogomph falcigers present or absent.</p></tp:treatment-sec><ref-list><ref id="B3"><mixed-citation xmlns:xlink="http://www.w3.org/1999/xlink" xlink:type="simple"><person-group><name name-style="western"><surname>Bakken</surname><given-names>T</given-names></name><name name-style="western"><surname>Wilson</surname><given-names>RS</given-names></name></person-group> (<year>2005</year>) <article-title>Phylogeny of nereidids (<tp:taxon-name><tp:taxon-name-part taxon-name-part-type="class">Polychaeta</tp:taxon-name-part></tp:taxon-name>, <tp:taxon-name><tp:taxon-name-part taxon-name-part-type="family">Nereididae</tp:taxon-name-part></tp:taxon-name>) with paragnaths.</article-title><source>Zoologica Scripta</source><volume>34</volume>(<issue>5</issue>): <fpage>507</fpage>–<lpage>547</lpage>. <ext-link xlink:type="simple" ext-link-type="doi" xlink:href="10.1111/j.1463-6409.2005.00200.x">https://doi.org/10.1111/j.1463-6409.2005.00200.x</ext-link></mixed-citation></ref><ref id="B4"><mixed-citation xmlns:xlink="http://www.w3.org/1999/xlink" xlink:type="simple"><person-group><name name-style="western"><surname>Bakken</surname><given-names>T</given-names></name><name name-style="western"><surname>Glasby</surname><given-names>CJ</given-names></name><name name-style="western"><surname>Santos</surname><given-names>CSG</given-names></name><name name-style="western"><surname>Wilson</surname><given-names>RS</given-names></name></person-group> (<year>2018</year>) <article-title><tp:taxon-name><tp:taxon-name-part taxon-name-part-type="family">Nereididae</tp:taxon-name-part></tp:taxon-name> Blainville, 1818.</article-title> In: <person-group><name name-style="western"><surname>Westheide</surname><given-names>W</given-names></name><name name-style="western"><surname>Purschke</surname><given-names>G</given-names></name><name name-style="western"><surname>Böggemann</surname><given-names>M</given-names></name></person-group> (<role>Eds</role>) <issue-title>Handbook of Zoology Online.</issue-title><source>A Natural History of the Phyla of the Animal Kingdom. <tp:taxon-name><tp:taxon-name-part taxon-name-part-type="phylum">Annelida</tp:taxon-name-part></tp:taxon-name>, Polychaetes. De Gruyter, Ösnabruck</source>, <fpage>1</fpage>–<lpage>43</lpage>.</mixed-citation></ref></ref-list></tp:taxon-treatment>
