# Supplementary material for: ﻿A new eyeless species of Nereis (Annelida, Nereididae) from deep-sea sediments of the northern South China Sea
Source: Zookeys. 2022 Dec 5;1134:23–37. doi: 10.3897/zookeys.1134.94198 (PMC9836637; doi:10.3897/zookeys.1134.94198)
Supplement: XML Treatment for Nereis tricirrata [file zookeys.1134.94198-treatment2.xml]

<!DOCTYPE tp:taxon-treatment
  PUBLIC "-//TaxonX//DTD Taxonomic Treatment Publishing DTD v0 20100105//EN" "tax-treatment-NSO.dtd">
<tp:taxon-treatment xmlns:tp="http://www.plazi.org/taxpub"><tp:treatment-meta><kwd-group><label>Taxon classification</label><kwd>
                  <named-content content-type="kingdom">Animalia</named-content>
                </kwd><kwd>
                  <named-content content-type="order">Phyllodocida</named-content>
                </kwd><kwd>
                  <named-content content-type="family">Nereididae</named-content>
                </kwd></kwd-group><mixed-citation publication-type="journal"><person-group><name><surname>Lin</surname><given-names>Jun-Hui</given-names></name><name><surname>Huang</surname><given-names>Ya-Qin</given-names></name><name><surname>Liang</surname><given-names>Qian-Yong</given-names></name><name><surname>He</surname><given-names>Xue-Bao</given-names></name></person-group><article-title>﻿A new eyeless species of <italic><tp:taxon-name><tp:taxon-name-part taxon-name-part-type="genus" reg="Nereis">Nereis</tp:taxon-name-part></tp:taxon-name></italic> (<tp:taxon-name><tp:taxon-name-part taxon-name-part-type="phylum">Annelida</tp:taxon-name-part></tp:taxon-name>, <tp:taxon-name><tp:taxon-name-part taxon-name-part-type="family">Nereididae</tp:taxon-name-part></tp:taxon-name>) from deep-sea sediments of the northern South China Sea</article-title><source>Zookeys</source><day>05</day><month>12</month><year>2022</year><volume>1134</volume><fpage>23</fpage><lpage>37</lpage><pub-id pub-id-type="doi">10.3897/zookeys.1134.94198</pub-id></mixed-citation></tp:treatment-meta><tp:nomenclature><label>﻿</label><tp:taxon-name>
                <object-id xmlns:xlink="http://www.w3.org/1999/xlink" content-type="arpha" xlink:type="simple">ABD9FED5-3FB8-5E81-9B00-DDA25FB013D4</object-id>
                <tp:taxon-name-part taxon-name-part-type="genus" reg="Nereis">Nereis</tp:taxon-name-part>
                <tp:taxon-name-part taxon-name-part-type="species" reg="tricirrata">tricirrata</tp:taxon-name-part>
                <object-id xmlns:xlink="http://www.w3.org/1999/xlink" content-type="zoobank" xlink:type="simple">https://zoobank.org/67AD5443-63CA-4E5E-9710-B81A4CF60349</object-id>
              </tp:taxon-name><tp:taxon-status xmlns:xlink="http://www.w3.org/1999/xlink" xlink:type="simple">sp. nov.</tp:taxon-status><xref ref-type="fig" rid="F2">Figs 2A–H</xref><xref ref-type="fig" rid="F3">, 3A–L</xref><xref ref-type="fig" rid="F4">, 4A–F</xref></tp:nomenclature><tp:treatment-sec sec-type="material" id="SECID0E6GAE"><title>Material examined.</title><p><bold><italic>Holotype</italic></bold>: <abbrev xmlns:xlink="http://www.w3.org/1999/xlink" xlink:title="Third Institute of Oceanography" id="ABBRID0EKHAE" xlink:type="simple">TIO</abbrev>-BTS-Poly-137, complete, northern South China Sea, (<named-content xmlns:xlink="http://www.w3.org/1999/xlink" content-type="dwc:verbatimCoordinates" xlink:type="simple"><named-content content-type="geo-json" specific-use="{&#34;type&#34;:&#34;Point&#34;,&#34;coordinates&#34;:[111.150000,17.550000]}" id="NCID0ERHAE" xlink:type="simple">17°33'N, 111°9'E</named-content></named-content>), 1766 m depth, coll. Jun-Hui Lin, 16 June 2019. <bold><italic>Paratype</italic></bold>: <abbrev xmlns:xlink="http://www.w3.org/1999/xlink" xlink:title="Third Institute of Oceanography" id="ABBRID0EZHAE" xlink:type="simple">TIO</abbrev>-BTS-Poly-138, incomplete, northern South China Sea, (<named-content xmlns:xlink="http://www.w3.org/1999/xlink" content-type="dwc:verbatimCoordinates" xlink:type="simple"><named-content content-type="geo-json" specific-use="{&#34;type&#34;:&#34;Point&#34;,&#34;coordinates&#34;:[112.433333,18.433333]}" id="NCID0EAIAE" xlink:type="simple">18°26'N, 112°26'E</named-content></named-content>), 1157 m depth, coll. Jun-Hui Lin, 21 June 2019.</p></tp:treatment-sec><tp:treatment-sec sec-type="Sequences" id="SECID0EFIAE"><title>Sequences.</title><p><ext-link xmlns:xlink="http://www.w3.org/1999/xlink" ext-link-type="gen" xlink:href="OP292645" xlink:type="simple">OP292645</ext-link>, COI gene, 649 bp; <ext-link xmlns:xlink="http://www.w3.org/1999/xlink" ext-link-type="gen" xlink:href="OP292646" xlink:type="simple">OP292646</ext-link>, 16S gene, 437 bp; <ext-link xmlns:xlink="http://www.w3.org/1999/xlink" ext-link-type="gen" xlink:href="OP292647" xlink:type="simple">OP292647</ext-link>, 18S gene, 1330 bp; <ext-link xmlns:xlink="http://www.w3.org/1999/xlink" ext-link-type="gen" xlink:href="OP292648" xlink:type="simple">OP292648</ext-link>, histone H3, 308 bp; extracted from ethanol-preserved tissue of the holotype.</p></tp:treatment-sec><tp:treatment-sec sec-type="diagnosis" id="SECID0EKIAE"><title>Diagnosis.</title><p>The new species is characterized by: (1) absence of eyes on the prostomium; (2) possession of three anal cirri instead of two on the pygidium; (3) few paragnaths on both rings of the pharynx; (4) notopodial and neuropodial ligules acutely conical; and (5) homogomph falcigers in posterior notopodia with several coarse teeth.</p></tp:treatment-sec><tp:treatment-sec sec-type="description" id="SECID0EPIAE"><title>Description.</title><p>Holotype complete but broken into two fragments. Body tapering posteriorly. Anterior fragment 35.27 mm long for 44 chaetigers, remaining posterior fragment 7.28 mm long for 15 chaetigers (including regenerated segments), maximum width 2.1 mm (excluding parapodia) at chaetiger 7. Paratype incomplete, broken into three fragments with 45 chaetigers, 12 chaetigers and 7 chaetigers, respectively. Body in formalin light brown. Preserved specimens without pigmentation (Fig. <xref ref-type="fig" rid="F2">2A</xref>).</p><fig id="F2" position="float" orientation="portrait"><object-id xmlns:xlink="http://www.w3.org/1999/xlink" content-type="doi" xlink:type="simple">10.3897/zookeys.1134.94198.figure2</object-id><object-id xmlns:xlink="http://www.w3.org/1999/xlink" content-type="arpha" xlink:type="simple">04633532-0DC8-592E-BF79-FB321E2A31A0</object-id><label>Figure 2.</label><caption><p><italic><tp:taxon-name><tp:taxon-name-part taxon-name-part-type="genus" reg="Nereis">Nereis</tp:taxon-name-part><tp:taxon-name-part taxon-name-part-type="species" reg="tricirrata">tricirrata</tp:taxon-name-part></tp:taxon-name></italic> sp. nov., holotype (<abbrev xmlns:xlink="http://www.w3.org/1999/xlink" xlink:title="Third Institute of Oceanography" id="ABBRID0EMJAE" xlink:type="simple">TIO</abbrev>-BTS-Poly-137) <bold>A</bold> anterior fragment, lateral view <bold>B</bold> anterior end, dorsal view <bold>C</bold> posterior end, dorsal view, intersegmental grooves of regenerated segments have been outlined with white lines <bold>D–H</bold> right parapodia (chaetigers 1, 5, 20, 40, posterior end), posterior view. Scale bars: 1 mm (<bold>A–C</bold>); 0.5 mm (<bold>D–H</bold>).</p></caption><graphic xmlns:xlink="http://www.w3.org/1999/xlink" xlink:href="zookeys-1134-023_article-94198__-g002.jpg" position="float" orientation="portrait" xlink:type="simple" id="oo_777859.jpg"><uri content-type="original_file" xlink:type="simple">https://binary.pensoft.net/fig/777859</uri></graphic></fig><p>Prostomium pentagonal and slightly longer than wide, with one pair of digitiform frontal antennae (Fig. <xref ref-type="fig" rid="F2">2B</xref>). One pair of biarticulated palps arising antero-laterally, palpophores cylindrical, palpostyles globular. Eyes absent (Fig. <xref ref-type="fig" rid="F2">2B</xref>).</p><p>Peristomium apodous, 1.5 times as long as chaetiger 1. Four pairs of tentacular cirri slender, distally tapered (Fig. <xref ref-type="fig" rid="F2">2B</xref>); postero-dorsal pair the longest, extending to chaetiger 3.</p><p>Pharynx dissected, with dark brown jaws, distally curved, each with 15 blunt teeth on cutting edge. Small conical paragnaths sparse on both rings, arranged as follows: Area I = 0; II = 4 cones in a row; III = 0; IV = 2; V = 0; VI = 1; VII-VII = 2.</p><p>First two chaetigers uniramous, remaining ones biramous. Uniramous chaetigers with acutely conical dorsal ligules, subequal in length and of similar shape to ventral ligule (Fig. <xref ref-type="fig" rid="F2">2D</xref>). Dorsal cirri slightly longer than dorsal ligules.</p><p>Notopodia of biramous chaetigers with dorsal and ventral ligules, without notopodial prechaetal lobes. Notopodial dorsal ligules acutely conical (Fig. <xref ref-type="fig" rid="F2">2E–H</xref>), gradually becoming reduced towards posterior end (Fig. <xref ref-type="fig" rid="F2">2F–H</xref>). Dorsal cirri slender and attached to base of dorsal ligule throughout, subequal in length to notopodial dorsal ligules in anterior parapodia (Fig. <xref ref-type="fig" rid="F2">2D</xref>), and markedly longer than dorsal ligules in middle and posterior parapodia (Fig. <xref ref-type="fig" rid="F2">2G, H</xref>). Notopodial ventral ligules acutely conical, subequal in length to dorsal ligules in anterior parapodia (Fig. <xref ref-type="fig" rid="F2">2E</xref>), and 1.5–2 times length of dorsal ligules in posterior parapodia (Fig. <xref ref-type="fig" rid="F2">2G, H</xref>).</p><p>Neuropodia of biramous chaetigers with neuroacicular ligules subtriangular, postchaetal lobes rounded (Fig. <xref ref-type="fig" rid="F2">2E–H</xref>). Neuropodial ventral ligules acutely conical (Fig. <xref ref-type="fig" rid="F2">2E</xref>), longer than neuroacicular ones, decreasing in size to posterior end (Fig. <xref ref-type="fig" rid="F2">2E–H</xref>). Ventral cirri attached to ventral edge of parapodia, conical in anterior parapodia, becoming slender and cirriform from middle parapodia (Fig. <xref ref-type="fig" rid="F2">2F–H</xref>). Ventral cirri shorter than neuropodial ventral ligules in most chaetigers, but longer in chaetigers near pygidium (Fig. <xref ref-type="fig" rid="F2">2H</xref>).</p><p>In anterior parapodia, notochaetae with four homogomph spinigers (Fig. <xref ref-type="fig" rid="F3">3A, D</xref>); neurochaetae homogomph spinigers and heterogomph falcigers in dorsal fascicles (Fig. <xref ref-type="fig" rid="F3">3B, C, E, F</xref>), heterogomph spinigers and falcigers in ventral fascicles (Fig. <xref ref-type="fig" rid="F3">3B, E</xref>). In mid-body, notochaetae with two homogomph spinigers and one homogomph falciger (Fig. <xref ref-type="fig" rid="F3">3G</xref>); neurochaetae as in anterior parapodia (Fig. <xref ref-type="fig" rid="F3">3H, I</xref>). In posterior parapodia, notochaetae with two homogomph falcigers (Fig. <xref ref-type="fig" rid="F3">3J</xref>); neurochaetae as in anterior parapodia (Fig. <xref ref-type="fig" rid="F3">3K, L</xref>). Neurochaetae decreasing gradually in number towards posterior end.</p><fig id="F3" position="float" orientation="portrait"><object-id xmlns:xlink="http://www.w3.org/1999/xlink" content-type="doi" xlink:type="simple">10.3897/zookeys.1134.94198.figure3</object-id><object-id xmlns:xlink="http://www.w3.org/1999/xlink" content-type="arpha" xlink:type="simple">C4996B15-363E-5F7C-8159-F311551F90D9</object-id><label>Figure 3.</label><caption><p><italic><tp:taxon-name><tp:taxon-name-part taxon-name-part-type="genus" reg="Nereis">Nereis</tp:taxon-name-part><tp:taxon-name-part taxon-name-part-type="species" reg="tricirrata">tricirrata</tp:taxon-name-part></tp:taxon-name></italic> sp. nov., holotype and paratype <bold>A</bold> chaetiger 5, notochaetae <bold>B, C</bold> chaetiger 5, neurochaetae <bold>D</bold> chaetiger 20, notochaetae <bold>E, F</bold> chaetiger 20, neurochaetae <bold>G</bold> chaetiger 40, notochaetae <bold>H, I</bold> chaetiger 40, neurochaetae <bold>J</bold> posterior end, notochaetae (from paratype, as blades of notochaetae missing in the posterior fragment of holotype) <bold>K, L</bold> posterior end, neurochaetae. Abbreviations: HoS, homogomph spiniger; HoF, homogomph falciger; HeS, heterogomph spiniger; HeF, heterogomph falciger; DoF, dorsal fascicle; VeF, ventral fascicle. Scale bars: 100 μm (<bold>A–L</bold>).</p></caption><graphic xmlns:xlink="http://www.w3.org/1999/xlink" xlink:href="zookeys-1134-023_article-94198__-g003.jpg" position="float" orientation="portrait" xlink:type="simple" id="oo_777860.jpg"><uri content-type="original_file" xlink:type="simple">https://binary.pensoft.net/fig/777860</uri></graphic></fig><p>All spinigers with long blades finely serrated (Fig. <xref ref-type="fig" rid="F4">4A–C</xref>); blade of notopodial spinigers shorter, but thicker than neuropodial ones. Notopodial falcigers commencing between chaetigers 20–30 (chaetiger 24 in paratype), with straight, finely serrated, blunt-tipped blade in mid-body (Fig. <xref ref-type="fig" rid="F4">4D</xref>), but with coarse teeth on relatively short blade in posterior parapodia (Fig. <xref ref-type="fig" rid="F4">4F</xref>). Neuropodial falcigers with relatively long, serrated, and blunt-tipped blade (Fig. <xref ref-type="fig" rid="F4">4E</xref>).</p><fig id="F4" position="float" orientation="portrait"><object-id xmlns:xlink="http://www.w3.org/1999/xlink" content-type="doi" xlink:type="simple">10.3897/zookeys.1134.94198.figure4</object-id><object-id xmlns:xlink="http://www.w3.org/1999/xlink" content-type="arpha" xlink:type="simple">6D7AFFAE-3080-57FA-8B6C-639280F587D2</object-id><label>Figure 4.</label><caption><p><bold>A–E</bold><italic><tp:taxon-name><tp:taxon-name-part taxon-name-part-type="genus" reg="Nereis">Nereis</tp:taxon-name-part><tp:taxon-name-part taxon-name-part-type="species" reg="tricirrata">tricirrata</tp:taxon-name-part></tp:taxon-name></italic> sp. nov. holotype (<abbrev xmlns:xlink="http://www.w3.org/1999/xlink" xlink:title="Third Institute of Oceanography" id="ABBRID0EXPAE" xlink:type="simple">TIO</abbrev>-BTS-Poly-137) and <bold>F</bold> paratype (<abbrev xmlns:xlink="http://www.w3.org/1999/xlink" xlink:title="Third Institute of Oceanography" id="ABBRID0E4PAE" xlink:type="simple">TIO</abbrev>-BTS-Poly-138) <bold>A</bold> notochaetae, homogomph spiniger, chaetiger 40 <bold>B</bold> neurochaetae, homogomph spiniger, dorsal fascicle, chaetiger 5 <bold>C</bold> neurochaetae, heterogomph spiniger, ventral fascicle, chaetiger 40 <bold>D</bold> notochaetae, homogomph falciger, chaetiger 40 <bold>E</bold> neurochaetae, heterogomph falciger, dorsal fascicle, chaetiger 20 <bold>F</bold> notochaetae, homogomph falciger, posterior parapodia. Scale bars: 50 μm (<bold>A–F</bold>).</p></caption><graphic xmlns:xlink="http://www.w3.org/1999/xlink" xlink:href="zookeys-1134-023_article-94198__-g004.jpg" position="float" orientation="portrait" xlink:type="simple" id="oo_777861.jpg"><uri content-type="original_file" xlink:type="simple">https://binary.pensoft.net/fig/777861</uri></graphic></fig><p>Posterior end with six or seven regenerated chaetigers (Fig. <xref ref-type="fig" rid="F2">2C</xref>), which are disproportionately smaller than normal chaetigers. Pygidium with three anal cirri, all filiform, one on mid-dorsal and one on each of the ventro-lateral sides (Fig. <xref ref-type="fig" rid="F2">2C</xref>).</p></tp:treatment-sec><tp:treatment-sec sec-type="etymology" id="SECID0E5QAE"><title>Etymology.</title><p>The specific epithet <italic>tricirrata</italic> is composed by the Latin prefix <italic>tri</italic>-, meaning three, and the Latin noun <italic>cirrus</italic>, and refers to the three anal cirri present on the pygidium, one on the mid-dorsal and one on each of the ventro-lateral sides.</p></tp:treatment-sec><tp:treatment-sec sec-type="distribution" id="SECID0EKRAE"><title>Distribution.</title><p>Currently only known from the deep-sea sedimentary habitat in the northern South China Sea.</p></tp:treatment-sec><tp:treatment-sec sec-type="habitat" id="SECID0EPRAE"><title>Habitat.</title><p>Deep-sea soft sediments characterized by foraminiferal ooze at depths between 1100 m and 1800 m.</p></tp:treatment-sec><tp:treatment-sec sec-type="Phylogenetic analysis" id="SECID0EURAE"><title>Phylogenetic analysis.</title><p>There are no identical sequence matches on GenBank for COI and 16S. The low 18S gene divergence (0–1.9% <abbrev xmlns:xlink="http://www.w3.org/1999/xlink" xlink:title="Kimura’s two-parameter" id="ABBRID0E1RAE" xlink:type="simple">K2P</abbrev>) between <italic><tp:taxon-name><tp:taxon-name-part taxon-name-part-type="genus" reg="Nereis">Nereis</tp:taxon-name-part><tp:taxon-name-part taxon-name-part-type="species" reg="tricirrata">tricirrata</tp:taxon-name-part></tp:taxon-name></italic> sp. nov. and other <italic><tp:taxon-name><tp:taxon-name-part taxon-name-part-type="genus" reg="Nereis">Nereis</tp:taxon-name-part></tp:taxon-name></italic> species revealed their close genetic relationship, including an eyeless species, <italic><tp:taxon-name><tp:taxon-name-part taxon-name-part-type="genus" reg="Nereis">Nereis</tp:taxon-name-part><tp:taxon-name-part taxon-name-part-type="species" reg="sanderi">sanderi</tp:taxon-name-part></tp:taxon-name></italic> Blake, 1985 (<ext-link xmlns:xlink="http://www.w3.org/1999/xlink" ext-link-type="gen" xlink:href="AM159579" xlink:type="simple">AM159579</ext-link>). The reconstructed phylogenetic tree (Fig. <xref ref-type="fig" rid="F5">5</xref>), using the maximum likelihood and Bayesian inference analyses, indicates that all <italic><tp:taxon-name><tp:taxon-name-part taxon-name-part-type="genus" reg="Nereis">Nereis</tp:taxon-name-part></tp:taxon-name></italic> species form a monophyletic clade with 100% nodal support and confirms the placement of <italic><tp:taxon-name><tp:taxon-name-part taxon-name-part-type="genus" reg="Nereis">Nereis</tp:taxon-name-part><tp:taxon-name-part taxon-name-part-type="species" reg="tricirrata">tricirrata</tp:taxon-name-part></tp:taxon-name></italic> sp. nov. within the genus <italic><tp:taxon-name><tp:taxon-name-part taxon-name-part-type="genus" reg="Nereis">Nereis</tp:taxon-name-part></tp:taxon-name></italic>. Currently, limited sequences of eyeless <italic><tp:taxon-name><tp:taxon-name-part taxon-name-part-type="genus" reg="Nereis">Nereis</tp:taxon-name-part></tp:taxon-name></italic> species are available, which hinders a better understanding of the relationship among eyeless <italic><tp:taxon-name><tp:taxon-name-part taxon-name-part-type="genus" reg="Nereis">Nereis</tp:taxon-name-part></tp:taxon-name></italic> species. When comparing the new species to other described <italic><tp:taxon-name><tp:taxon-name-part taxon-name-part-type="genus" reg="Nereis">Nereis</tp:taxon-name-part></tp:taxon-name></italic> species with COI genes available in GenBank, the mtCOI-based genetic divergence (<abbrev xmlns:xlink="http://www.w3.org/1999/xlink" xlink:title="Kimura’s two-parameter" id="ABBRID0ENUAE" xlink:type="simple">K2P</abbrev>) ranged from 23.1% to 37.3% (Table <xref ref-type="table" rid="T2">2</xref>), which was comparable to that of previous studies on other nereidid genera, such as <italic><tp:taxon-name><tp:taxon-name-part taxon-name-part-type="genus" reg="Alitta">Alitta</tp:taxon-name-part></tp:taxon-name></italic> species (<xref ref-type="bibr" rid="B51">Villalobos-Guerrero and Carrera-Parra 2015</xref>), <italic><tp:taxon-name><tp:taxon-name-part taxon-name-part-type="genus" reg="Neanthes">Neanthes</tp:taxon-name-part></tp:taxon-name></italic> species (<xref ref-type="bibr" rid="B44">Shimabukuro et al. 2017</xref>), and cryptic species of <italic><tp:taxon-name><tp:taxon-name-part taxon-name-part-type="genus" reg="Nereis">Nereis</tp:taxon-name-part><tp:taxon-name-part taxon-name-part-type="species" reg="denhamensis">denhamensis</tp:taxon-name-part></tp:taxon-name></italic> (<xref ref-type="bibr" rid="B17">Glasby et al. 2013</xref>).</p><table-wrap id="T2" position="float" orientation="portrait"><label>Table 2.</label><caption><p>The mtCOI-based genetic divergence (<abbrev xmlns:xlink="http://www.w3.org/1999/xlink" xlink:title="Kimura’s two-parameter" id="ABBRID0EDWAE" xlink:type="simple">K2P</abbrev>) between described <italic><tp:taxon-name><tp:taxon-name-part taxon-name-part-type="genus" reg="Nereis">Nereis</tp:taxon-name-part></tp:taxon-name></italic> species with the available sequences.</p></caption><table id="TID0E4JBG" rules="all"><tbody><tr><th rowspan="1" colspan="1"/><th rowspan="1" colspan="1">Taxa</th><th rowspan="1" colspan="1">Locality</th><th rowspan="1" colspan="1">1</th><th rowspan="1" colspan="1">2</th><th rowspan="1" colspan="1">3</th><th rowspan="1" colspan="1">4</th><th rowspan="1" colspan="1">5</th><th rowspan="1" colspan="1">6</th><th rowspan="1" colspan="1">7</th><th rowspan="1" colspan="1">8</th><th rowspan="1" colspan="1">9</th><th rowspan="1" colspan="1">10</th><th rowspan="1" colspan="1">11</th></tr><tr><td rowspan="1" colspan="1">1</td><td rowspan="1" colspan="1">
                        <italic>
                          <tp:taxon-name><tp:taxon-name-part taxon-name-part-type="genus" reg="Nereis">N.</tp:taxon-name-part><tp:taxon-name-part taxon-name-part-type="species" reg="multignatha">multignatha</tp:taxon-name-part></tp:taxon-name>
                        </italic>
                        <ext-link xmlns:xlink="http://www.w3.org/1999/xlink" ext-link-type="gen" xlink:href="MT712473" xlink:type="simple">MT712473</ext-link>
                      </td><td rowspan="1" colspan="1">China</td><td rowspan="1" colspan="1"/><td rowspan="1" colspan="1"/><td rowspan="1" colspan="1"/><td rowspan="1" colspan="1"/><td rowspan="1" colspan="1"/><td rowspan="1" colspan="1"/><td rowspan="1" colspan="1"/><td rowspan="1" colspan="1"/><td rowspan="1" colspan="1"/><td rowspan="1" colspan="1"/><td rowspan="1" colspan="1"/></tr><tr><td rowspan="1" colspan="1">2</td><td rowspan="1" colspan="1">
                        <italic>
                          <tp:taxon-name><tp:taxon-name-part taxon-name-part-type="genus" reg="Nereis">N.</tp:taxon-name-part><tp:taxon-name-part taxon-name-part-type="species" reg="pelagica">pelagica</tp:taxon-name-part></tp:taxon-name>
                        </italic>
                        <ext-link xmlns:xlink="http://www.w3.org/1999/xlink" ext-link-type="gen" xlink:href="HQ023592" xlink:type="simple">HQ023592</ext-link>
                      </td><td rowspan="1" colspan="1">Canada</td><td rowspan="1" colspan="1">0.286</td><td rowspan="1" colspan="1"/><td rowspan="1" colspan="1"/><td rowspan="1" colspan="1"/><td rowspan="1" colspan="1"/><td rowspan="1" colspan="1"/><td rowspan="1" colspan="1"/><td rowspan="1" colspan="1"/><td rowspan="1" colspan="1"/><td rowspan="1" colspan="1"/><td rowspan="1" colspan="1"/></tr><tr><td rowspan="1" colspan="1">3</td><td rowspan="1" colspan="1">
                        <italic>
                          <tp:taxon-name><tp:taxon-name-part taxon-name-part-type="genus" reg="Nereis">N.</tp:taxon-name-part><tp:taxon-name-part taxon-name-part-type="species" reg="vexillosa">vexillosa</tp:taxon-name-part></tp:taxon-name>
                        </italic>
                        <ext-link xmlns:xlink="http://www.w3.org/1999/xlink" ext-link-type="gen" xlink:href="HM473512" xlink:type="simple">HM473512</ext-link>
                      </td><td rowspan="1" colspan="1">Canada</td><td rowspan="1" colspan="1">0.285</td><td rowspan="1" colspan="1">0.259</td><td rowspan="1" colspan="1"/><td rowspan="1" colspan="1"/><td rowspan="1" colspan="1"/><td rowspan="1" colspan="1"/><td rowspan="1" colspan="1"/><td rowspan="1" colspan="1"/><td rowspan="1" colspan="1"/><td rowspan="1" colspan="1"/><td rowspan="1" colspan="1"/></tr><tr><td rowspan="1" colspan="1">4</td><td rowspan="1" colspan="1">
                        <italic>
                          <tp:taxon-name><tp:taxon-name-part taxon-name-part-type="genus" reg="Nereis">N.</tp:taxon-name-part><tp:taxon-name-part taxon-name-part-type="species" reg="zonata">zonata</tp:taxon-name-part></tp:taxon-name>
                        </italic>
                        <ext-link xmlns:xlink="http://www.w3.org/1999/xlink" ext-link-type="gen" xlink:href="HQ024404" xlink:type="simple">HQ024404</ext-link>
                      </td><td rowspan="1" colspan="1">Canada</td><td rowspan="1" colspan="1">0.262</td><td rowspan="1" colspan="1">0.238</td><td rowspan="1" colspan="1">0.284</td><td rowspan="1" colspan="1"/><td rowspan="1" colspan="1"/><td rowspan="1" colspan="1"/><td rowspan="1" colspan="1"/><td rowspan="1" colspan="1"/><td rowspan="1" colspan="1"/><td rowspan="1" colspan="1"/><td rowspan="1" colspan="1"/></tr><tr><td rowspan="1" colspan="1">5</td><td rowspan="1" colspan="1">
                        <italic>
                          <tp:taxon-name><tp:taxon-name-part taxon-name-part-type="genus" reg="Nereis">N.</tp:taxon-name-part><tp:taxon-name-part taxon-name-part-type="species" reg="denhamensis">denhamensis</tp:taxon-name-part></tp:taxon-name>
                        </italic>
                        <ext-link xmlns:xlink="http://www.w3.org/1999/xlink" ext-link-type="gen" xlink:href="JX294511" xlink:type="simple">JX294511</ext-link>
                      </td><td rowspan="1" colspan="1">Australia</td><td rowspan="1" colspan="1">0.313</td><td rowspan="1" colspan="1">0.336</td><td rowspan="1" colspan="1">0.302</td><td rowspan="1" colspan="1">0.335</td><td rowspan="1" colspan="1"/><td rowspan="1" colspan="1"/><td rowspan="1" colspan="1"/><td rowspan="1" colspan="1"/><td rowspan="1" colspan="1"/><td rowspan="1" colspan="1"/><td rowspan="1" colspan="1"/></tr><tr><td rowspan="1" colspan="1">6</td><td rowspan="1" colspan="1">
                        <italic>
                          <tp:taxon-name><tp:taxon-name-part taxon-name-part-type="genus" reg="Nereis">N.</tp:taxon-name-part><tp:taxon-name-part taxon-name-part-type="species" reg="falsa">falsa</tp:taxon-name-part></tp:taxon-name>
                        </italic>
                        <ext-link xmlns:xlink="http://www.w3.org/1999/xlink" ext-link-type="gen" xlink:href="KR916890" xlink:type="simple">KR916890</ext-link>
                      </td><td rowspan="1" colspan="1">Portugal</td><td rowspan="1" colspan="1">0.344</td><td rowspan="1" colspan="1">0.282</td><td rowspan="1" colspan="1">0.330</td><td rowspan="1" colspan="1">0.339</td><td rowspan="1" colspan="1">0.360</td><td rowspan="1" colspan="1"/><td rowspan="1" colspan="1"/><td rowspan="1" colspan="1"/><td rowspan="1" colspan="1"/><td rowspan="1" colspan="1"/><td rowspan="1" colspan="1"/></tr><tr><td rowspan="1" colspan="1">7</td><td rowspan="1" colspan="1">
                        <italic>
                          <tp:taxon-name><tp:taxon-name-part taxon-name-part-type="genus" reg="Nereis">N.</tp:taxon-name-part><tp:taxon-name-part taxon-name-part-type="species" reg="heterocirrata">heterocirrata</tp:taxon-name-part></tp:taxon-name>
                        </italic>
                        <ext-link xmlns:xlink="http://www.w3.org/1999/xlink" ext-link-type="gen" xlink:href="MN256589" xlink:type="simple">MN256589</ext-link>
                      </td><td rowspan="1" colspan="1">China</td><td rowspan="1" colspan="1">0.291</td><td rowspan="1" colspan="1">0.263</td><td rowspan="1" colspan="1">0.304</td><td rowspan="1" colspan="1">0.317</td><td rowspan="1" colspan="1">0.309</td><td rowspan="1" colspan="1">0.343</td><td rowspan="1" colspan="1"/><td rowspan="1" colspan="1"/><td rowspan="1" colspan="1"/><td rowspan="1" colspan="1"/><td rowspan="1" colspan="1"/></tr><tr><td rowspan="1" colspan="1">8</td><td rowspan="1" colspan="1">
                        <italic>
                          <tp:taxon-name><tp:taxon-name-part taxon-name-part-type="genus" reg="Nereis">N.</tp:taxon-name-part><tp:taxon-name-part taxon-name-part-type="species" reg="eakini">eakini</tp:taxon-name-part></tp:taxon-name>
                        </italic>
                        <ext-link xmlns:xlink="http://www.w3.org/1999/xlink" ext-link-type="gen" xlink:href="MN138408" xlink:type="simple">MN138408</ext-link>
                      </td><td rowspan="1" colspan="1">USA</td><td rowspan="1" colspan="1">0.238</td><td rowspan="1" colspan="1">0.242</td><td rowspan="1" colspan="1">0.250</td><td rowspan="1" colspan="1">0.272</td><td rowspan="1" colspan="1">0.343</td><td rowspan="1" colspan="1">0.338</td><td rowspan="1" colspan="1">0.314</td><td rowspan="1" colspan="1"/><td rowspan="1" colspan="1"/><td rowspan="1" colspan="1"/><td rowspan="1" colspan="1"/></tr><tr><td rowspan="1" colspan="1">9</td><td rowspan="1" colspan="1">
                        <italic>
                          <tp:taxon-name><tp:taxon-name-part taxon-name-part-type="genus" reg="Nereis">N.</tp:taxon-name-part><tp:taxon-name-part taxon-name-part-type="species" reg="riisei">riisei</tp:taxon-name-part></tp:taxon-name>
                        </italic>
                        <ext-link xmlns:xlink="http://www.w3.org/1999/xlink" ext-link-type="gen" xlink:href="JF293304" xlink:type="simple">JF293304</ext-link>
                      </td><td rowspan="1" colspan="1">Colombia</td><td rowspan="1" colspan="1">0.304</td><td rowspan="1" colspan="1">0.294</td><td rowspan="1" colspan="1">0.312</td><td rowspan="1" colspan="1">0.262</td><td rowspan="1" colspan="1">0.351</td><td rowspan="1" colspan="1">0.313</td><td rowspan="1" colspan="1">0.291</td><td rowspan="1" colspan="1">0.324</td><td rowspan="1" colspan="1"/><td rowspan="1" colspan="1"/><td rowspan="1" colspan="1"/></tr><tr><td rowspan="1" colspan="1">10</td><td rowspan="1" colspan="1">
                        <italic>
                          <tp:taxon-name><tp:taxon-name-part taxon-name-part-type="genus" reg="Nereis">N.</tp:taxon-name-part><tp:taxon-name-part taxon-name-part-type="species" reg="heronensis">heronensis</tp:taxon-name-part></tp:taxon-name>
                        </italic>
                        <ext-link xmlns:xlink="http://www.w3.org/1999/xlink" ext-link-type="gen" xlink:href="JX392066" xlink:type="simple">JX392066</ext-link>
                      </td><td rowspan="1" colspan="1">Australia</td><td rowspan="1" colspan="1">0.287</td><td rowspan="1" colspan="1">0.248</td><td rowspan="1" colspan="1">0.311</td><td rowspan="1" colspan="1">0.306</td><td rowspan="1" colspan="1">0.332</td><td rowspan="1" colspan="1">0.364</td><td rowspan="1" colspan="1">0.302</td><td rowspan="1" colspan="1">0.319</td><td rowspan="1" colspan="1">0.336</td><td rowspan="1" colspan="1"/><td rowspan="1" colspan="1"/></tr><tr><td rowspan="1" colspan="1">11</td><td rowspan="1" colspan="1">
                        <italic>
                          <tp:taxon-name><tp:taxon-name-part taxon-name-part-type="genus" reg="Nereis">N.</tp:taxon-name-part><tp:taxon-name-part taxon-name-part-type="species" reg="lizardensis">lizardensis</tp:taxon-name-part></tp:taxon-name>
                        </italic>
                        <ext-link xmlns:xlink="http://www.w3.org/1999/xlink" ext-link-type="gen" xlink:href="JX392060" xlink:type="simple">JX392060</ext-link>
                      </td><td rowspan="1" colspan="1">Australia</td><td rowspan="1" colspan="1">0.290</td><td rowspan="1" colspan="1">0.307</td><td rowspan="1" colspan="1">0.296</td><td rowspan="1" colspan="1">0.306</td><td rowspan="1" colspan="1">0.277</td><td rowspan="1" colspan="1">0.320</td><td rowspan="1" colspan="1">0.291</td><td rowspan="1" colspan="1">0.287</td><td rowspan="1" colspan="1">0.303</td><td rowspan="1" colspan="1">0.327</td><td rowspan="1" colspan="1"/></tr><tr><td rowspan="1" colspan="1">
                        <bold>12</bold>
                      </td><td rowspan="1" colspan="1">
                        <bold><italic><tp:taxon-name><tp:taxon-name-part taxon-name-part-type="genus" reg="Nereis">N.</tp:taxon-name-part><tp:taxon-name-part taxon-name-part-type="species" reg="tricirrata">tricirrata</tp:taxon-name-part></tp:taxon-name></italic> sp. nov. <ext-link xmlns:xlink="http://www.w3.org/1999/xlink" ext-link-type="gen" xlink:href="OP292645" xlink:type="simple">OP292645</ext-link></bold>
                      </td><td rowspan="1" colspan="1">
                        <abbrev xmlns:xlink="http://www.w3.org/1999/xlink" xlink:title="South China Sea" id="ABBRID0EEMAG" xlink:type="simple">SCS</abbrev>
                      </td><td rowspan="1" colspan="1">0.288</td><td rowspan="1" colspan="1">0.231</td><td rowspan="1" colspan="1">0.254</td><td rowspan="1" colspan="1">0.275</td><td rowspan="1" colspan="1">0.337</td><td rowspan="1" colspan="1">0.359</td><td rowspan="1" colspan="1">0.308</td><td rowspan="1" colspan="1">0.267</td><td rowspan="1" colspan="1">0.373</td><td rowspan="1" colspan="1">0.344</td><td rowspan="1" colspan="1">0.314</td></tr></tbody></table></table-wrap><fig id="F5" position="float" orientation="portrait"><object-id xmlns:xlink="http://www.w3.org/1999/xlink" content-type="doi" xlink:type="simple">10.3897/zookeys.1134.94198.figure5</object-id><object-id xmlns:xlink="http://www.w3.org/1999/xlink" content-type="arpha" xlink:type="simple">A8AB7E8C-791F-5316-B7C3-5C06E5DF0352</object-id><label>Figure 5.</label><caption><p>The maximum likelihood (<abbrev xmlns:xlink="http://www.w3.org/1999/xlink" xlink:title="maximum likelihood" id="ABBRID0ERNAG" xlink:type="simple">ML</abbrev>) tree inferred from the concatenated sequences of three genes (mtCOI, 16S and 18S rRNA) with GenBank accession numbers. Bootstrap values and posterior probabilities values at nodes were calculated from the <abbrev xmlns:xlink="http://www.w3.org/1999/xlink" xlink:title="maximum likelihood" id="ABBRID0EVNAG" xlink:type="simple">ML</abbrev> and Bayesian inference (<abbrev xmlns:xlink="http://www.w3.org/1999/xlink" xlink:title="Bayesian inference" id="ABBRID0EZNAG" xlink:type="simple">BI</abbrev>) analyses, respectively. Only bootstrap values ≥ 50 and posterior probabilities ≥ 0.7 are shown. GenBank accession numbers in parenthesis are present in the order of COI, 16S, and 18S; missing markers are denoted by a dash (–).</p></caption><graphic xmlns:xlink="http://www.w3.org/1999/xlink" xlink:href="zookeys-1134-023_article-94198__-g005.jpg" position="float" orientation="portrait" xlink:type="simple" id="oo_777862.jpg"><uri content-type="original_file" xlink:type="simple">https://binary.pensoft.net/fig/777862</uri></graphic></fig></tp:treatment-sec><tp:treatment-sec sec-type="remarks" id="SECID0ECOAG"><title>Remarks.</title><p><italic><tp:taxon-name><tp:taxon-name-part taxon-name-part-type="genus" reg="Nereis">Nereis</tp:taxon-name-part><tp:taxon-name-part taxon-name-part-type="species" reg="tricirrata">tricirrata</tp:taxon-name-part></tp:taxon-name></italic> sp. nov. is distinguished from most <italic><tp:taxon-name><tp:taxon-name-part taxon-name-part-type="genus" reg="Nereis">Nereis</tp:taxon-name-part></tp:taxon-name></italic> species around the world by the absence of eyes on the prostomium. With the new species in this study, seven other described <italic><tp:taxon-name><tp:taxon-name-part taxon-name-part-type="genus" reg="Nereis">Nereis</tp:taxon-name-part></tp:taxon-name></italic> species from the deep Pacific also lack prostomial eyes. Six of these species belong to a distinct group with greatly prolonged notopodia in the posterior parapodia, including <italic><tp:taxon-name><tp:taxon-name-part taxon-name-part-type="genus" reg="Nereis">N.</tp:taxon-name-part><tp:taxon-name-part taxon-name-part-type="species" reg="profundi">profundi</tp:taxon-name-part></tp:taxon-name></italic> Kirkegaard, 1956, <italic><tp:taxon-name><tp:taxon-name-part taxon-name-part-type="genus" reg="Nereis">N.</tp:taxon-name-part><tp:taxon-name-part taxon-name-part-type="species" reg="anoculis">anoculis</tp:taxon-name-part></tp:taxon-name></italic> Hartman, 1960, <italic><tp:taxon-name><tp:taxon-name-part taxon-name-part-type="genus" reg="Nereis">N.</tp:taxon-name-part><tp:taxon-name-part taxon-name-part-type="species" reg="anoculopsis">anoculopsis</tp:taxon-name-part></tp:taxon-name></italic> Fauchald, 1972, <italic><tp:taxon-name><tp:taxon-name-part taxon-name-part-type="genus" reg="Nereis">N.</tp:taxon-name-part><tp:taxon-name-part taxon-name-part-type="species" reg="sandersi">sandersi</tp:taxon-name-part></tp:taxon-name></italic> Blake, 1985, <italic><tp:taxon-name><tp:taxon-name-part taxon-name-part-type="genus" reg="Nereis">N.</tp:taxon-name-part><tp:taxon-name-part taxon-name-part-type="species" reg="piscesae">piscesae</tp:taxon-name-part></tp:taxon-name></italic> Blake &amp; Hilbig, 1990, and <italic><tp:taxon-name><tp:taxon-name-part taxon-name-part-type="genus" reg="Nereis">N.</tp:taxon-name-part><tp:taxon-name-part taxon-name-part-type="species" reg="abyssa">abyssa</tp:taxon-name-part></tp:taxon-name></italic> Imajima, 1990. Comparison of the two eyeless species bearing normal notopodia throughout the body showed that <italic><tp:taxon-name><tp:taxon-name-part taxon-name-part-type="genus" reg="Nereis">Nereis</tp:taxon-name-part><tp:taxon-name-part taxon-name-part-type="species" reg="tricirrata">tricirrata</tp:taxon-name-part></tp:taxon-name></italic> sp. nov. differs from <italic><tp:taxon-name><tp:taxon-name-part taxon-name-part-type="genus" reg="Nereis">Nereis</tp:taxon-name-part><tp:taxon-name-part taxon-name-part-type="species" reg="izukai">izukai</tp:taxon-name-part></tp:taxon-name></italic> Okuda, 1939 (<xref ref-type="bibr" rid="B23">Imajima 1996</xref>) from the Japanese Pacific in the arrangement of paragnaths on the pharynx and the nature of notopodial falcigers in the posterior parapodia. <italic><tp:taxon-name><tp:taxon-name-part taxon-name-part-type="genus" reg="Nereis">Nereis</tp:taxon-name-part><tp:taxon-name-part taxon-name-part-type="species" reg="izukai">izukai</tp:taxon-name-part></tp:taxon-name></italic> possesses far denser paragnaths on the pharynx (Area I = 11; II = 52–56; III = ~ 70; IV = 50–60; V = 0; VI = 6–12; VII-VIII = ~ 62), and its notopodial falcigers lack coarse teeth on the cutting edge in the posterior parapodia. A not-formally-named <italic><tp:taxon-name><tp:taxon-name-part taxon-name-part-type="genus" reg="Nereis">Nereis</tp:taxon-name-part></tp:taxon-name></italic> species without prostomial eyes, labelled as <italic><tp:taxon-name><tp:taxon-name-part taxon-name-part-type="genus" reg="Nereis">Nereis</tp:taxon-name-part></tp:taxon-name></italic> sp. B, was recorded from off eastern Taiwan Island at depths of 2233–2551 m (<xref ref-type="bibr" rid="B20">Hsueh 2020</xref>). It was unclear whether <italic><tp:taxon-name><tp:taxon-name-part taxon-name-part-type="genus" reg="Nereis">Nereis</tp:taxon-name-part></tp:taxon-name></italic> sp. B possessed prolonged notopodia in the posterior parapodia as it was incomplete and lacked the posterior end. Despite this, <italic><tp:taxon-name><tp:taxon-name-part taxon-name-part-type="genus" reg="Nereis">Nereis</tp:taxon-name-part></tp:taxon-name></italic> sp. B is distinct from <italic><tp:taxon-name><tp:taxon-name-part taxon-name-part-type="genus" reg="Nereis">Nereis</tp:taxon-name-part><tp:taxon-name-part taxon-name-part-type="species" reg="tricirrata">tricirrata</tp:taxon-name-part></tp:taxon-name></italic> sp. nov. in that the former possesses more paragnaths than the latter (Area I = 2; II = 21; III = 37; IV = 11–30; V = 0; VI = 5–7; VII-VIII = 74). Finally, it should be noted that the new species bears three slender anal cirri on the pygidium instead of two as usually occurs in nereidid species.</p></tp:treatment-sec><ref-list><ref id="B51"><mixed-citation xmlns:xlink="http://www.w3.org/1999/xlink" xlink:type="simple"><person-group><name name-style="western"><surname>Villalobos-Guerrero</surname><given-names>TF</given-names></name><name name-style="western"><surname>Carrera-Parra</surname><given-names>LF</given-names></name></person-group> (<year>2015</year>) <article-title>Redescription of <italic><tp:taxon-name><tp:taxon-name-part taxon-name-part-type="genus">Alitta</tp:taxon-name-part><tp:taxon-name-part taxon-name-part-type="species">succinea</tp:taxon-name-part></tp:taxon-name></italic> (Leuckart, 1847) and reinstatement of <italic><tp:taxon-name><tp:taxon-name-part taxon-name-part-type="genus">A.</tp:taxon-name-part><tp:taxon-name-part taxon-name-part-type="species">acutifolia</tp:taxon-name-part></tp:taxon-name></italic> (Ehlers, 1901) n. comb. based upon morphological and molecular data (<tp:taxon-name><tp:taxon-name-part taxon-name-part-type="class">Polychaeta</tp:taxon-name-part></tp:taxon-name>: <tp:taxon-name><tp:taxon-name-part taxon-name-part-type="family">Nereididae</tp:taxon-name-part></tp:taxon-name>).</article-title><source>Zootaxa</source><volume>3919</volume>(<issue>1</issue>): <fpage>157</fpage>–<lpage>178</lpage>. <ext-link xlink:type="simple" ext-link-type="doi" xlink:href="10.11646/zootaxa.3919.1.7">https://doi.org/10.11646/zootaxa.3919.1.7</ext-link></mixed-citation></ref><ref id="B44"><mixed-citation xmlns:xlink="http://www.w3.org/1999/xlink" xlink:type="simple"><person-group><name name-style="western"><surname>Shimabukuro</surname><given-names>M</given-names></name><name name-style="western"><surname>Santos</surname><given-names>CSG</given-names></name><name name-style="western"><surname>Alfaro-Lucas</surname><given-names>JM</given-names></name><name name-style="western"><surname>Fujiwara</surname><given-names>Y</given-names></name><name name-style="western"><surname>Sumida</surname><given-names>PYG</given-names></name></person-group> (<year>2017</year>) <article-title>A new eyeless species of <italic><tp:taxon-name><tp:taxon-name-part taxon-name-part-type="genus">Neanthes</tp:taxon-name-part></tp:taxon-name></italic> (<tp:taxon-name><tp:taxon-name-part taxon-name-part-type="phylum">Annelida</tp:taxon-name-part></tp:taxon-name>: <tp:taxon-name><tp:taxon-name-part taxon-name-part-type="family">Nereididae</tp:taxon-name-part></tp:taxon-name>) associated with a whale-fall community from the deep Southwest Atlantic Ocean.</article-title><source>Deep-Sea Research Part II</source><volume>146</volume>: <fpage>27</fpage>–<lpage>34</lpage>. <ext-link xlink:type="simple" ext-link-type="doi" xlink:href="10.1016/j.dsr2.2017.10.013">https://doi.org/10.1016/j.dsr2.2017.10.013</ext-link></mixed-citation></ref><ref id="B17"><mixed-citation xmlns:xlink="http://www.w3.org/1999/xlink" xlink:type="simple"><person-group><name name-style="western"><surname>Glasby</surname><given-names>CJ</given-names></name><name name-style="western"><surname>Wei</surname><given-names>NV</given-names></name><name name-style="western"><surname>Gibb</surname><given-names>KS</given-names></name></person-group> (<year>2013</year>) <article-title>Cryptic species of <tp:taxon-name><tp:taxon-name-part taxon-name-part-type="family">Nereididae</tp:taxon-name-part></tp:taxon-name> (<tp:taxon-name><tp:taxon-name-part taxon-name-part-type="phylum">Annelida</tp:taxon-name-part></tp:taxon-name>: <tp:taxon-name><tp:taxon-name-part taxon-name-part-type="class">Polychaeta</tp:taxon-name-part></tp:taxon-name>) on Australian coral reefs.</article-title><source>Invertebrate Systematics</source><volume>27</volume>(<issue>3</issue>): <fpage>245</fpage>–<lpage>264</lpage>. <ext-link xlink:type="simple" ext-link-type="doi" xlink:href="10.1071/IS12031">https://doi.org/10.1071/IS12031</ext-link></mixed-citation></ref><ref id="B23"><mixed-citation xmlns:xlink="http://www.w3.org/1999/xlink" xlink:type="simple"><person-group><name name-style="western"><surname>Imajima</surname><given-names>M</given-names></name></person-group> (<year>1996</year>) <source><tp:taxon-name><tp:taxon-name-part taxon-name-part-type="phylum">Annelida</tp:taxon-name-part></tp:taxon-name><tp:taxon-name><tp:taxon-name-part taxon-name-part-type="class">Polychaeta</tp:taxon-name-part></tp:taxon-name>.</source><publisher-name>Biological Research</publisher-name>, <publisher-loc>Tokyo, Japan</publisher-loc>, <size units="page">530 pp</size>. [in Japanese]</mixed-citation></ref><ref id="B20"><mixed-citation xmlns:xlink="http://www.w3.org/1999/xlink" xlink:type="simple"><person-group><name name-style="western"><surname>Hsueh</surname><given-names>P-W</given-names></name></person-group> (<year>2020</year>) <article-title>New species of <italic><tp:taxon-name><tp:taxon-name-part taxon-name-part-type="genus">Nereis</tp:taxon-name-part></tp:taxon-name></italic> (<tp:taxon-name><tp:taxon-name-part taxon-name-part-type="phylum">Annelida</tp:taxon-name-part></tp:taxon-name>, <tp:taxon-name><tp:taxon-name-part taxon-name-part-type="class">Polychaeta</tp:taxon-name-part></tp:taxon-name>, <tp:taxon-name><tp:taxon-name-part taxon-name-part-type="family">Nereididae</tp:taxon-name-part></tp:taxon-name>) from Taiwanese waters.</article-title><source>Zootaxa</source><volume>4652</volume>(<issue>3</issue>): <fpage>544</fpage>–<lpage>556</lpage>. <ext-link xlink:type="simple" ext-link-type="doi" xlink:href="10.11646/zootaxa.4652.3.10">https://doi.org/10.11646/zootaxa.4652.3.10</ext-link></mixed-citation></ref></ref-list></tp:taxon-treatment>
